# Supplementary material for: High-resolution mapping reveals that microniches in the gastric glands control Helicobacter pylori colonization of the stomach
Source: PLoS Biol. 2019 May 2;17(5):e3000231. doi: 10.1371/journal.pbio.3000231 (PMC6497225; doi:10.1371/journal.pbio.3000231)
Supplement: S1 Data — (XLSX) [file pbio.3000231.s010.xlsx]

## Sheet: Fig S1C
Figure S1C. In vitro growth curves of Hp GFP and Hp tdT.
Hp GFP
Time	OD600 (Replicate #1)	OD600 (Replicate #2)	OD600 (Replicate #3)	Average	STDEV
0	0.047	0.051	0.051	0.0496667	0.0023094
4	0.122	0.127	0.135	0.128	0.00655744
8	0.345	0.335	0.341	0.340333	0.00503322
12	0.592	0.564	0.56	0.572	0.0174356
20	1.287	1.289	1.255	1.277	0.0190788
24	1.81	1.88	1.91	1.86667	0.051316
28	1.95	1.89	1.95	1.93	0.034641
Hp tdT
Time	OD600 (Replicate #1)	OD600 (Replicate #2)	OD600 (Replicate #3)	Average	STDEV
0	0.051	0.054	0.051	0.052	0.00173205
4	0.126	0.133	0.133	0.130667	0.00404145
8	0.316	0.328	0.337	0.327	0.0105357
12	0.563	0.544	0.578	0.561667	0.0170392
20	1.272	1.31	1.278	1.28667	0.0204287
24	1.86	1.97	1.82	1.88333	0.0776745
28	1.83	1.94	1.91	1.89333	0.0568624

## Sheet: Fig S1D
Figure S1D. Hp GFP and Hp tdT attachment to AGS cells.
CFU/mL of attached bacteria
	Hp GFP	Hp tdT
Replicate #1	9780000	13800000
Replicate #2	15200000	15800000
Replicate #3	5540000	3700000

## Sheet: Fig 1A
Figure 1A. Hp GFP and Hp tdT 2 week single infection in mice.
*Note: The experiment was repeated twice. The first time, each group had 3 mice. The second time, each group had 5 mice. Hence, CFUs were enumerated from a total of 8 mice and plotted in Fig 1A.
CFU/gram of stomach recovered from single infected mice
	Hp GFP
Mouse #1	6670000
Mouse #2	28600000
Mouse #3	12700000
Mouse #4	3190000
Mouse #5	7010000
Mouse #6	1970000
Mouse #7	1490000
Mouse #8	889000
	Hp tdT
Mouse #1	14900000
Mouse #2	6430000
Mouse #3	19100000
Mouse #4	6900000
Mouse #5	5780000
Mouse #6	13900000
Mouse #7	3230000
Mouse #8	14700000

## Sheet: Fig 1B
Figure 1B. Hp GFP and Hp tdT 2 week single infection in mice, number of bacteria per colonized gland.
*Note: The number of bacteria per gland was determined using volumetric analysis in Volocity for 3 mice from both infection groups in Figure 1A. ~30-40 colonized glands analyzed per mouse.
Hp GFP (bacteria per gland)					Hp tdT (bacteria per gland)
Mouse #1	Mouse #2	Mouse #3			Mouse #1	Mouse #2	Mouse #3
6.54636	14.2361	271.525			119.048	42.7502	199.706
216.589	20.2264	231.632			189.412	77.4285	371.418
86.3755	48.6015	352.188			116.071	49.4503	77.0782
26.4932	22.312	184.333			226.549	10.9863	119.805
76.8637	16.1762	92.4829			141.179	51.8367	418.438
40.1874	76.831	115.92			213.077	111.995	504.674
218.841	15.0121	334.386			55.9305	64.8189	241.009
28.5774	18.3347	215.23			219.963	56.7429	587.493
24.0732	20.6386	445.746			113.004	68.308	222.172
172.835	23.1366	148.846			106.96	25.1011	211.9
187.229	65.7639	139.42			38.1891	30.8003	128.44
141.012	50.8448	268.466			91.8944	64.3929	126.329
106.686	47.7041	127.27			36.6555	42.5618	140.183
73.4787	25.907	90.379			14.2533	4.75344	266.18
145.806	146.653	149.942			92.6462	13.751	216.526
80.2167	67.2441	146.143			106.508	3.54082	131.714
114.474	62.1358	55.7058			73.5216	56.9442	496.964
42.216	40.865	95.6442			208.777	36.6694	109.508
19.598	71.304	175.461			171.52	55.9256	176.718
159.049	79.0323	236.485			111.35	8.19725	244.354
54.9563	37.6855	291.161			141.149	20.2506	86.2356
156.627	53.7033	159.612			259.957	23.3306	189.149
109.598	82.1156	77.6215			111.29	3.75909	58.2891
87.4205	54.2765	136.462			155.102	6.08731	26.4519
66.1867	34.6322	122.088			237.013	77.2918	166.801
27.6512	76.5885	242.404			219.632	19.8626	136.387
111.737	85.3436	201.982			151.734	8.65804	99.426
50.0804	52.7001	206.771			64.3201	7.04446	140.563
140.206	79.3048	120.288			173.415	31.9402	144.121
235.365	30.9458	94.698			266.722	5.18998	177.477
240.619	20.7356	85.9172			254.905	9.97898	25.8825
139.734	113.986	65.5377			240.712	13.7025	29.7969
	23.9483	80.0048				28.1811	163.836
	15.9588	157.702				31.4915	88.0623
	75.2959	58.7348				50.3702	111.359
	93.3953	131.981				68.2215	112.213
	105.303	193.442				24.1067	114.68
	60.2183	144.497				25.7559	103.198
	49.9111	278.704				53.0364	153.753
	4.80194	102.186				62.2069	105.95
		67.8181					118.405

## Sheet: Fig 1C
Figure 1C. Hp GFP and Hp tdT 2 week co-infection in mice (mice were given a 1:1 mixture of Hp GFP and Hp tdT).
*Note: The experiment was repeated three times. The first experiment, we inoculated 3 mice; the second experiment, 5 mice; the third experiment, 4 mice.
Hence, CFUs were enumerated from a total of 12 mice and plotted in Fig 1C.
CFU/gram of stomach recovered from co-infected mice
	Hp GFP	Hp tdT
Mouse #1	1330000	4220000
Mouse #2	4430000	3450000
Mouse #3	1040000	5830000
Mouse #4	4410000	2960000
Mouse #5	2750000	6430000
Mouse #6	2830000	126000
Mouse #7	4260000	1600000
Mouse #8	4030000	7850000
Mouse #9	2250000	1160000
Mouse #10	3130000	6250000
Mouse #11	4280000	11100000
Mouse #12	1810000	3220000

## Sheet: Fig 1F
Figure 1F. Hp GFP and Hp tdT 2 week co-infection in mice (mice were given a 1:1 mixture of Hp GFP and Hp tdT).
*Note: This is data from Fig 1D plotted as a histogram. The % Hp GFP bacteria per gland was determined for a total of 1050 colonized glands analyzed from 7 co-infected animals.
Afterwards, we determined what percentage of these 1050 glands can be classified into the following 12 ratio groups.
*If you would like the ratios for all 1050 glands (as in Fig 1E), please e-mail us and we can provide you with that information.
% Hp GFP bacteria per gland	% of total colonized glands
0	16.8571
1 to 10	6.57143
11 to 20	4.7619
21 to 30	6.57143
31 to 40	6.57143
41 to 50	5.80952
51 to 60	5.71429
61 to 70	4.19048
71 to 80	4.47619
81 to 90	5.90476
91 to 99	7.33333
100	25.2381

## Sheet: Fig 2C
Figure 2C. Mapping analysis of longitudinal section from co-infected mouse.
*Note: If you would like to see the raw data for the other sections plotted in Fig S2, please e-mail us and we will provide it.
Distance along mucosa (µm)	Hp GFP per gland	Hp tdT per gland	Gland height (µm)
-4067	0	0	184
-4033	16	0	207
-3991	0	0	211
-3913	0	0	246
-3881	0	0	238
-3838	0	0	243
-3809	0	0	240
-3781	0	0	227
-3732	0	0	223
-3660	0	0	193
-3530	0	0	232
-3494	0	0	224
-3469	0	0	236
-3440	0	0	212
-3379	0	1	213
-3344	0	0	208
-3306	0	0	205
-3285	0	1	226
-3260	0	0	237
-3227	0	0	235
-3180	0	0	228
-3139	0	0	223
-3103	0	8	214
-3050	6	46	221
-3004	0	30	226
-2958	7	13	208
-2923	0	2	190
-2896	9	62	190
-2866	5	39	214
-2802	0	96	205
-2750	0	52	194
-2697	0	7	156
-2636	2	59	153
-2592	0	12	153
-2557	0	61	184
-2516	0	38	218
-2471	1	117	214
-2440	0	5	206
-2409	0	77	186
-2377	0	34	185
-2342	2	153	215
-2307	0	16	218
-2271	0	96	216
-2235	0	55	212
-2203	0	38	204
-2172	0	0	196
-2149	0	0	201
-2121	0	42	205
-2084	0	58	218
-2053	0	86	221
-1993	5	121	229
-1955	0	6	220
-1908	0	63	226
-1880	1	25	209
-1793	0	39	209
-1759	0	36	201
-1724	10	139	206
-1684	3	25	209
-1614	9	134	214
-1582	0	1	196
-1534	3	128	202
-1478	24	102	187
-1456	0	0	165
-1426	2	16	161
-1379	3	38	213
-1327	6	26	220
-1301	33	67	231
-1263	67	38	237
-1235	59	36	226
-1210	81	84	224
-1185	14	18	213
-1147	13	43	203
-1072	9	29	212
-1011	66	75	200
-978	0	30	195
-937	50	82	192
-909	2	87	190
-874	26	65	187
-840	25	80	192
-810	3	0	206
-779	13	64	193
-756	1	18	195
-731	8	31	179
-686	30	65	156
-647	36	73	157
-622	6	31	143
-561	45	101	141
-522	21	51	153
-498	0	17	165
-468	6	7	176
-446	6	28	175
-427	0	0	169
-407	20	23	171
-389	9	23	194
-363	0	4	215
-334	9	12	154
-296	13	30	140
-259	5	19	149
-235	0	0	185
-178	3	7	203
-146	0	0	221
-125	0	0	192
-97	5	6	207
-65	0	0	223
-28	2	1	231
0 (transition zone starts)	17	0	242
21	4	0	270
62	22	0	286
96	25	0	251
124	0	0	207
222	0	0	201
263	7	0	155
299	31	1	165
327	0	0	167
378	0	0	237
423	6	6	263
457	24	7	280
496	20	0	293
521	22	6	297
544	36	0	288
564	12	0	264
588	12	0	237
623	4	0	170
655	7	0	154
676	15	0	162
693	2	3	179
709	16	0	201
722	20	2	242
742	6	5	277
764	10	1	296
797	18	0	320
845	10	0	332
880	2	1	299
908	3	0	236
935	7	1	176
984	3	4	102
1033	0	0	104
1072	0	0	170
1113	0	0	200
1151	4	0	239
1195	0	0	266
1241	0	0	270
1297	0	0	246
1358	1	0	227
1512	0	0	262
1551	0	0	274
1591	0	0	285
1628	0	0	304
1673	0	0	288
1735	4	0	266
1769	0	0	250
1809	0	0	249
1856	0	0	259
1889	0	0	265
1917	0	0	253
1955	0	2	251
1999	2	0	244
2055	0	0	227
2087	0	0	152
2135	0	0	140
2212	0	0	224
2267	0	0	293
2300	0	0	335
2337	0	0	331
2367	0	0	338
2417	0	0	327

## Sheet: Fig 3D
Figure 3D. Hp GFP and Hp tdT 1 month co-infection in mice (mice were given a 1:1 mixture of Hp GFP and Hp tdT).
*Note: Animals were co-infected with Hp GFP and Hp tdT as neonates or as adults. We determined the % Hp GFP bacteria per colonized gland in 1 infected adult and 2 infected neonates.
We analyzed 300 total glands, and afterwards, we determined what percentage of these 300 glands can be classified into the following 12 ratio groups.
*If you would like the ratios for all 300 glands, please e-mail us and we can provide you with that information.
% Hp GFP bacteria per gland	% of total colonized glands
0	24
1 to 10	8.33333
11 to 20	3.33333
21 to 30	2.33333
31 to 40	3.66667
41 to 50	3.33333
51 to 60	2.33333
61 to 70	2.66667
71 to 80	3.66667
81 to 90	3
91 to 99	11
100	32.3333

## Sheet: Fig 4B
Figure 4B. Hp GFP and Hp tdT sequential infections.
*Note: Animals were infected with one isogenic strain for 1 week. Afterwards, they were challenged with the opposite colored strain, and we waited another week before the animals were sacrificed.
The sequential infections were done with two iterations, where Hp GFP was either the initial or challenge strain. 5 animals were used per group.
CFU/gram of each strain recovered from sequentially-infected mice (limit of detection = 100; when no counts were recovered for a strain, we automatically gave it a value of 100 for the limit of detection)
	Initial (Hp GFP)	Challenge (Hp tdT)			Initial (Hp tdT)	Challenge (Hp GFP)
Mouse #1	7490000	100		Mouse #1	9420000	83300
Mouse #2	5850000	100		Mouse #2	10200000	100
Mouse #3	2500000	4900		Mouse #3	5490000	100
Mouse #4	236000	100		Mouse #4	13900000	100
Mouse #5	4150000	100		Mouse #5	1380000	100

## Sheet: Fig 4D
Figure 4D. Hp GFP and Hp tdT sequential infections, where challenge strains were introduced at different timepoints
*Note: Experiment was repeated twice. For the first experiment, there were 3 mice per group. For the second experiment, there were 2-3 mice per group. There are a total of 5-6 mice per group.
The initial strain (Hp GFP) was allowed to establish for 1, 3, 5, or 7 days before introduction of the challenge strain (Hp tdT). We let the infection go for a total of two weeks (since introduction of the initial strain) prior to sacrifice.
CFU/gram of each strain recovered from sequentially-infected mice (limit of detection = 100; when no counts were recovered for a strain, we automatically gave it a value of 100 for the limit of detection)
Co-infection control (strains simultaneously introduced)					Day 5 challenge
	Initial (Hp GFP)	Challenge (Hp tdT)				Initial (Hp GFP)	Challenge (Hp tdT)
Mouse #1	2240000	5190000			Mouse #1	10300000	355000
Mouse #2	2410000	1110000			Mouse #2	9580000	100
Mouse #3	2560000	4500000			Mouse #3	2000000	60600
Mouse #4	5650000	6190000			Mouse #4	4960000	74100
Mouse #5	1230000	6000000			Mouse #5	3090000	100
Mouse #6	707000	10100000			Mouse #6	6240000	496000
Day 1 challenge					Day 7 challenge
	Initial (Hp GFP)	Challenge (Hp tdT)				Initial (Hp GFP)	Challenge (Hp tdT)
Mouse #1	4230000	3400000			Mouse #1	10400000	100
Mouse #2	1180000	2210000			Mouse #2	1030000	6540
Mouse #3	1850000	9770000			Mouse #3	2560000	100
Mouse #4	8590000	340000			Mouse #4	10100000	100
Mouse #5	11900000	3860000			Mouse #5	7880000	100
					Mouse #6	9840000	100
Day 3 challenge
	Initial (Hp GFP)	Challenge (Hp tdT)
Mouse #1	2730000	1030000
Mouse #2	4820000	8690000
Mouse #3	1760000	242000
Mouse #4	9310000	299000
Mouse #5	8370000	248000

[truncated: 13 more sheets: Fig S3A, Fig S3C, Fig S4, Fig 5A, Fig 5C, Fig 6A, Fig 6B, Fig 6C, Fig S5A, Fig S5B, Fig 7A, Fig 7B, Fig 7C]
